# Supplementary material for: EV-Associated miRNAs from Peritoneal Lavage are a Source of Biomarkers in Endometrial Cancer
Source: Cancers (Basel). 2019 Jun 18;11(6):839. doi: 10.3390/cancers11060839 (PMC6628347; doi:10.3390/cancers11060839)
Supplement: Supplementary file 1 [file cancers-11-00839-s001.zip]

Archive with 3 entries (2 files):
- cancers-505924-suppl-final/
- cancers-505924-suppl-final/cancers-505924-figure s1.docx
- cancers-505924-suppl-final/cancers-505924-Suppl-v1.xlsx
