# Supplementary material for: EV-Associated miRNAs from Peritoneal Lavage are a Source of Biomarkers in Endometrial Cancer
Source: Cancers (Basel). 2019 Jun 18;11(6):839. doi: 10.3390/cancers11060839 (PMC6628347; doi:10.3390/cancers11060839)
Supplement: Supplementary file 1 [file cancers-11-00839-s001.zip › cancers-505924-suppl-final/cancers-505924-Suppl-v1.xlsx]

## Sheet: Supplementary Table S1
Patient	Pathology	Age	Gender	Histological subtype	Histological grade	Metastasis	Primary tumor localization	Medical treatment
1	Hepatic cirrhosis	74	Male
2	Hepatic cirrhosis	65	Male
3	Hepatic cirrhosis	67	Male
4	Hepatic cirrhosis	60	Male
5	Hepatic cirrhosis	56	Male
6	Hepatic cirrhosis	50	Male
7	Hepatic cirrhosis	54	Male
8	Heart failure	58	Male
9	Hepatic cirrhosis	65	Male
10	Hepatic cirrhosis	63	Male
11	Hepatic cirrhosis	65	Male
12	Hepatic cirrhosis	74	Female
13	Hepatic cirrhosis	62	Male
14	Hepatic hydrothorax	68	Male
15	Hepatic cirrhosis	52	Female
16	Hepatic cirrhosis	78	Female
17	Hepatic cirrhosis	60	Male
18	Hepatic cirrhosis	60	Male
19	Hepatic cirrhosis	51	Male
20	Hepatic cirrhosis	72	Female
21	Hepatic cirrhosis	54	Female
22	Hepatic cirrhosis	90	Male
23	Hepatic cirrhosis	73	Male
24	Hepatic cirrhosis	73	Male
25	Hepatic cirrhosis	70	Male
26	Endometrial Cancer	57	Female	EEC	III	Peritoneum	Uterus	Chemotherapy + Radiotherapy
27	Endometrial Cancer	65	Female	EEC	I	No	Uterus	No
28	Endometrial Cancer	46	Female	EEC	I	No	Uterus	No
29	Endometrial Cancer	54	Female	EEC	I	No	Uterus	No
30	Endometrial Cancer	60	Female	EEC	I	No	Uterus	Brachytherapy
31	Endometrial Cancer	74	Female	NEEC	III	No	Uterus	No
32	Endometrial Cancer	52	Female	EEC	I	No	Uterus	No
33	Endometrial Cancer	53	Female	EEC	I	No	Uterus	No
34	Endometrial Cancer	61	Female	NEEC		No	Uterus	No
35	Endometrial Cancer	61	Female	EEC	I	No	Uterus	No
36	Endometrial Cancer	70	Female	EEC	I	No	Uterus	No
37	Endometrial Cancer	78	Female	EEC	II	No	Uterus	No
38	Endometrial Cancer	49	Female	EEC		No	Uterus	No
39	Endometrial Cancer	60	Female	EEC	I	No	Uterus	No
40	Endometrial Cancer	77	Female	NEEC	III	Peritoneum and Ovaries	Uterus	No
41	Endometrial Cancer	61	Female	EEC	II	No	Uterus	No
42	Endometrial Cancer	80	Female	NEEC	III	Pelvis and Lung	Uterus	Palliative care
43	Endometrial Cancer	70	Female	EEC	II	No	Uterus	Brachytherapy
44	Endometrial Cancer	61	Female	EEC	I	No	Uterus	No
45	Endometrial Cancer	58	Female	EEC	II	No	Uterus	Brachytherapy
46	Endometrial Cancer	55	Female	EEC	III	No	Uterus	Brachytherapy
47	Endometrial Cancer	62	Female	EEC	I	No	Uterus	No
48	Endometrial Cancer	73	Female	EEC	I	No	Uterus	No
49	Endometrial Cancer	55	Female	EEC	I	No	Uterus	No
50	Endometrial Cancer	77	Female	NEEC	III	No	Uterus	Out of follow-up
* EEC: endometrioid endometrial carcinoma
* NEEC: non-endometrioid endometrial carcinoma
* I, II and III: Grade I, II and III
